# Supplementary material for: Differential relieving effects of shikonin and its derivatives on inflammation and mucosal barrier damage caused by ulcerative colitis
Source: PeerJ. 2021 Jan 7;9:e10675. doi: 10.7717/peerj.10675 (PMC7797173; doi:10.7717/peerj.10675)
Supplement: Supplemental Information 4 [file peerj-09-10675-s004.xls]

## Sheet: Sheet1
Control	0	0	0
DSS	11	8.5	6.8
DSS+SK	0	1	2
DSS+Naphthoquinone	4	2	6
DSS+β,β-dimethylacryl-SKϱ	0	2	4
DSS+Acetyl-SK	1	2	4
DSS+AK	0	0	3
DSS+Mesalazine	0	0	2
