# Supplementary material for: Differential relieving effects of shikonin and its derivatives on inflammation and mucosal barrier damage caused by ulcerative colitis
Source: PeerJ. 2021 Jan 7;9:e10675. doi: 10.7717/peerj.10675 (PMC7797173; doi:10.7717/peerj.10675)
Supplement: Supplemental Information 7 [file peerj-09-10675-s007.xls]

## Sheet: Sheet1
Serum IL-1β(pgmL)					Serum IL-6 (pgmL)					Serum TNF- α (pgmL)					Serum IL-10 (pgmL)
Control	53.18	64.11	80.47		Control	59.1555	71.6543	35.2827		Control	5.27	13.78	24.45		Control	500	600	480
DSS	612.92	596.92	895.84		DSS	360.014	356.634	401.312		DSS	360.014	227.67	214.54		DSS	200	180	150
DSS+SK	100.69	93.48	105.02		DSS+SK	78.9592	110.383	100.936		DSS+SK	84.42	93.03	75.83		DSS+SK	400	450	380
DSS+Naphthoquinone	456.16	385.81	337.43		DSS+Naphthoquinone	233.231	189.634	170.02		DSS+Naphthoquinone	188.34	127.55	192.7		DSS+Naphthoquinone	300	250	230
DSS+β,β-dimethylacryl-SKϱ	356.2	589.89	493.73		DSS+β,β-dimethylacryl-SKϱ	146.229	178.315	147.287		DSS+β,β-dimethylacryl-SKϱ	105.96	149.2	140.53		DSS+β,β-dimethylacryl-SKϱ	350	250	280
DSS+Acetyl-SK	141.19	192.04	146.99		DSS+Acetyl-SK	140.942	112.484	144.113		DSS+Acetyl-SK	108.11	129.71	118.9		DSS+Acetyl-SK	280	200	360
DSS+AK	133.94	183.31	154.24		DSS+AK	269.935	236.959	224.052		DSS+AK	197.06	190.52	157.88		DSS+AK	380	420	320
DSS+Mesalazine	107.91	142.64	158.59		DSS+Mesalazine	116.691	134.604	120.9		DSS+Mesalazine	114.59	103.8	77.97		DSS+Mesalazine	420	500	380
