# Supplementary material for: Differential relieving effects of shikonin and its derivatives on inflammation and mucosal barrier damage caused by ulcerative colitis
Source: PeerJ. 2021 Jan 7;9:e10675. doi: 10.7717/peerj.10675 (PMC7797173; doi:10.7717/peerj.10675)
Supplement: Supplemental Information 8 [file peerj-09-10675-s008.xls]

## Sheet: Sheet1
COX-2(ng/L)
Control	DSS	DSS+SK	DSS+Naphthoquinone	DSS+β,β-dimethylacryl-SK	DSS+Acetyl-SK	DSS+AK	DSS+Mesalazine
40.42	72.9	50.58	68.68	62.08	76.66	60	58.5
46.43	78.41	60.59	65.13	71.09	72	55	56
50.78	83.92	58.15	72.31	68.91	68.47	69	52.49
MPO(ng/L)
Control	DSS	DSS+SK	DSS+Naphthoquinone	DSS+β,β-dimethylacryl-SK	DSS+Acetyl-SK	DSS+AK	DSS+Mesalazine
22.95	42.41	27.51	29.74	38.05	37.88	28	32.07
23.11	38.42	24.44	29.57	36.81	35.17	32	25.08
25.66	36.03	25.02	31.63	36.15	35.33	35	23.77
iNOS(ng/L)
Control	DSS	DSS+SK	DSS+Naphthoquinone	DSS+β,β-dimethylacryl-SK	DSS+Acetyl-SK	DSS+AK	DSS+Mesalazine
8.38	15.66	11.42	14.13	16.75	17.39	13	13.9
8.64	16.52	14.07	14.39	16.67	16.57	15	15.51
8.82	16.49	13.5	16.57	17.13	15.8	14	14.32
